# Supplementary material for: SPOCK1 Overexpression Suggests Poor Prognosis of Ovarian Cancer
Source: Cancers (Basel). 2023 Mar 29;15(7):2037. doi: 10.3390/cancers15072037 (PMC10093273; doi:10.3390/cancers15072037)
Supplement: Supplementary file 1 [file cancers-15-02037-s001.zip]

Archive with 1 entries (1 files):
- cancers-2223419-supplementary.pdf
